# Supplementary material for: MIF Variant rs755622 Is Associated with Severe Crohn’s Disease and Better Response to Anti-TNF Adalimumab Therapy
Source: Genes (Basel). 2023 Feb 9;14(2):452. doi: 10.3390/genes14020452 (PMC9957382; doi:10.3390/genes14020452)
Supplement: Supplementary file 1 [file genes-14-00452-s001.zip › TableS1.xlsx]

## Sheet: List1
ID	Term	Ontology Source	Term PValue Corrected with Bonferroni step down	% Associated Genes	Nr. Genes	Associated Genes Found
GO:0009617	response to bacterium	GO_BiologicalProcess	3.37717e-12	5.24194	13	[CD14, IL10, IL1B, IL23R, IRGM, LY96, NLRP3, TLR2, TLR4, TLR9, TNF, TNFAIP3, TNFRSF1B]
GO:0032722	positive regulation of chemokine production	GO_BiologicalProcess	1.2297e-11	18.6047	8	[IFNG, IL17A, IL1B, IL6, TLR2, TLR4, TLR9, TNF]
GO:0032675	regulation of interleukin-6 production	GO_BiologicalProcess	4.41151e-11	11.1111	9	[IFNG, IL10, IL17A, IL1B, IL6, TLR2, TLR4, TLR9, TNF]
GO:0001819	positive regulation of cytokine production	GO_BiologicalProcess	6.63255e-11	4.14013	13	[CD14, IFNG, IL10, IL17A, IL1B, IL23R, IL6, MIF, NLRP3, TLR2, TLR4, TLR9, TNF]
GO:0033993	response to lipid	GO_BiologicalProcess	7.084e-11	4.11392	13	[CD14, IL10, IL1B, IL1RN, IL23R, IL6, IRGM, LY96, NLRP3, TLR4, TNF, TNFAIP3, TNFRSF1B]
GO:0006954	inflammatory response	GO_BiologicalProcess	8.58604e-10	6.09756	10	[IFNG, IL10, IL17A, IL1B, IL6, NLRP3, TLR2, TLR4, TNF, TNFRSF1A]
GO:0051091	positive regulation of DNA-binding transcription factor activity	GO_BiologicalProcess	2.51566e-09	5.46448	10	[IL10, IL18RAP, IL1B, IL6, NLRP3, TLR2, TLR4, TLR9, TNF, TRAF1]
GO:0032677	regulation of interleukin-8 production	GO_BiologicalProcess	3.78594e-09	9.30233	8	[CD14, IL1B, IL6, PTPRC, TLR2, TLR4, TLR9, TNF]
GO:0007249	I-kappaB kinase/NF-kappaB signaling	GO_BiologicalProcess	7.78544e-09	6.25	9	[FASLG, IL1B, MAP3K14, TLR2, TLR4, TLR9, TNF, TNFAIP3, TNFRSF1A]
GO:1901222	regulation of NIK/NF-kappaB signaling	GO_BiologicalProcess	2.23842e-08	10.7692	7	[CD14, IL1B, NLRP3, TLR2, TLR4, TLR9, TNF]
GO:0050727	regulation of inflammatory response	GO_BiologicalProcess	2.29428e-08	7.40741	8	[IFNG, IL10, IL1B, IL6, NLRP3, TLR2, TLR4, TNFRSF1A]
GO:0050865	regulation of cell activation	GO_BiologicalProcess	2.60667e-08	4.2735	10	[CD84, IFNG, IL10, IL1B, IL6, MIF, PLA2G4A, PTPRC, TEC, TLR9]
GO:0051043	regulation of membrane protein ectodomain proteolysis	GO_BiologicalProcess	3.82682e-08	29.4118	5	[IFNG, IL10, IL1B, TNF, TNFRSF1B]
GO:0050867	positive regulation of cell activation	GO_BiologicalProcess	2.84869e-07	5.36913	8	[IFNG, IL10, IL1B, IL6, MIF, PLA2G4A, PTPRC, TLR9]
GO:0002697	regulation of immune effector process	GO_BiologicalProcess	5.157e-07	4.96894	8	[CD84, IFNG, IL10, IL1B, IL6, PTPRC, TLR9, TNF]
GO:1903557	positive regulation of tumor necrosis factor superfamily cytokine production	GO_BiologicalProcess	5.17867e-07	10.3448	6	[CD14, IFNG, IL17A, IL6, MIF, TLR4]
GO:0007252	I-kappaB phosphorylation	GO_BiologicalProcess	7.93379e-07	36.3636	4	[TLR2, TLR4, TLR9, TNF]
GO:0060559	positive regulation of calcidiol 1-monooxygenase activity	GO_BiologicalProcess	9.62614e-07	100	3	[IFNG, IL1B, TNF]
GO:1900017	positive regulation of cytokine production involved in inflammatory response	GO_BiologicalProcess	1.14457e-06	33.3333	4	[IL17A, IL6, TLR4, TNF]
GO:0031663	lipopolysaccharide-mediated signaling pathway	GO_BiologicalProcess	1.25352e-06	15.1515	5	[IL1B, LY96, TLR4, TNF, TNFAIP3]
GO:0050871	positive regulation of B cell activation	GO_BiologicalProcess	1.25352e-06	15.1515	5	[IL10, IL6, MIF, PTPRC, TLR9]
GO:0051251	positive regulation of lymphocyte activation	GO_BiologicalProcess	1.58445e-06	5.7377	7	[IFNG, IL10, IL1B, IL6, MIF, PTPRC, TLR9]
GO:0032731	positive regulation of interleukin-1 beta production	GO_BiologicalProcess	2.15243e-06	13.5135	5	[IL17A, IL6, NLRP3, TLR4, TNF]
GO:0043122	regulation of I-kappaB kinase/NF-kappaB signaling	GO_BiologicalProcess	2.16648e-06	5.46875	7	[FASLG, IL1B, MAP3K14, TLR9, TNF, TNFAIP3, TNFRSF1A]
GO:0006509	membrane protein ectodomain proteolysis	GO_BiologicalProcess	2.4232e-06	13.1579	5	[IFNG, IL10, IL1B, TNF, TNFRSF1B]
GO:0002700	regulation of production of molecular mediator of immune response	GO_BiologicalProcess	2.65157e-06	7.69231	6	[IL10, IL1B, IL6, PTPRC, TLR9, TNF]
GO:0002440	production of molecular mediator of immune response	GO_BiologicalProcess	3.77621e-06	7.22892	6	[IL10, IL1B, IL6, PTPRC, TLR9, TNF]
GO:0032735	positive regulation of interleukin-12 production	GO_BiologicalProcess	7.50695e-06	21.0526	4	[IFNG, IL17A, IL23R, TLR4]
GO:0060252	positive regulation of glial cell proliferation	GO_BiologicalProcess	7.8143e-06	60	3	[IL1B, IL6, TNF]
GO:0071706	tumor necrosis factor superfamily cytokine production	GO_BiologicalProcess	1.14392e-05	5.94059	6	[CD14, IFNG, IL17A, IL6, MIF, TLR4]
GO:0051384	response to glucocorticoid	GO_BiologicalProcess	1.47487e-05	17.3913	4	[IL10, IL1RN, IL6, TNF]
GO:0004498	calcidiol 1-monooxygenase activity	GO_BiologicalProcess	1.48904e-05	50	3	[IFNG, IL1B, TNF]
GO:0050708	regulation of protein secretion	GO_BiologicalProcess	1.49959e-05	5.60748	6	[IFNG, IL1B, IL6, TLR2, TLR4, TNF]
GO:0032611	interleukin-1 beta production	GO_BiologicalProcess	1.52035e-05	8.92857	5	[IL17A, IL6, NLRP3, TLR4, TNF]
GO:0034341	response to interferon-gamma	GO_BiologicalProcess	1.54156e-05	8.77193	5	[IFNG, IL23R, IRGM, TLR2, TLR4]
GO:0002534	cytokine production involved in inflammatory response	GO_BiologicalProcess	1.67583e-05	16.6667	4	[IL17A, IL6, TLR4, TNF]
GO:0042113	B cell activation	GO_BiologicalProcess	2.05874e-05	8.19672	5	[IL10, IL6, MIF, PTPRC, TLR9]
GO:0002377	immunoglobulin production	GO_BiologicalProcess	2.22169e-05	15.3846	4	[IL10, IL6, PTPRC, TLR9]
GO:0009306	protein secretion	GO_BiologicalProcess	3.19293e-05	4.8	6	[IFNG, IL1B, IL6, TLR2, TLR4, TNF]
GO:0031349	positive regulation of defense response	GO_BiologicalProcess	3.45421e-05	4.6875	6	[IFNG, IL1B, IL6, IRGM, TLR2, TLR4]
GO:0097191	extrinsic apoptotic signaling pathway	GO_BiologicalProcess	3.50258e-05	4.65116	6	[FASLG, IFNG, IL1B, TNF, TNFAIP3, TRAF1]
GO:0050671	positive regulation of lymphocyte proliferation	GO_BiologicalProcess	3.5094e-05	7.24638	5	[IL1B, IL6, MIF, PTPRC, TLR9]
GO:0045672	positive regulation of osteoclast differentiation	GO_BiologicalProcess	4.44219e-05	33.3333	3	[IFNG, IL17A, TNF]
GO:2001234	negative regulation of apoptotic signaling pathway	GO_BiologicalProcess	4.66005e-05	4.37956	6	[IL1B, IL6, MIF, NLRP3, TNF, TNFAIP3]
GO:0007259	receptor signaling pathway via JAK-STAT	GO_BiologicalProcess	5.85507e-05	6.32911	5	[IFNG, IL10, IL6, PTPRC, TNFRSF1A]
GO:0050769	positive regulation of neurogenesis	GO_BiologicalProcess	6.62328e-05	11.1111	4	[IFNG, IL1B, IL6, TNF]
GO:2000351	regulation of endothelial cell apoptotic process	GO_BiologicalProcess	0.000108593	9.7561	4	[FASLG, IL10, TNF, TNFAIP3]
GO:0043123	positive regulation of I-kappaB kinase/NF-kappaB signaling	GO_BiologicalProcess	0.000112586	5.37634	5	[FASLG, MAP3K14, TLR9, TNF, TNFRSF1A]
GO:1902105	regulation of leukocyte differentiation	GO_BiologicalProcess	0.000113732	5.31915	5	[IFNG, IL10, IL17A, TLR9, TNF]
GO:0042063	gliogenesis	GO_BiologicalProcess	0.000115185	9.52381	4	[IFNG, IL1B, IL6, TNF]
GO:0071260	cellular response to mechanical stimulus	GO_BiologicalProcess	0.000115185	9.52381	4	[IL1B, MAP3K14, TLR4, TNFRSF1A]
GO:0072577	endothelial cell apoptotic process	GO_BiologicalProcess	0.000122459	9.09091	4	[FASLG, IL10, TNF, TNFAIP3]
GO:0045429	positive regulation of nitric oxide biosynthetic process	GO_BiologicalProcess	0.000127139	21.4286	3	[IFNG, IL1B, TNF]
GO:0050796	regulation of insulin secretion	GO_BiologicalProcess	0.000128049	8.88889	4	[IFNG, IL1B, IL6, TNF]
GO:1903140	regulation of establishment of endothelial barrier	GO_BiologicalProcess	0.000185127	18.75	3	[IL1B, TNF, TNFRSF1A]
GO:0046651	lymphocyte proliferation	GO_BiologicalProcess	0.000228866	4.38596	5	[IL1B, IL6, MIF, PTPRC, TLR9]
GO:0060284	regulation of cell development	GO_BiologicalProcess	0.00023082	4.2735	5	[IFNG, IL1B, IL6, TNF, TNFRSF1A]
GO:0030073	insulin secretion	GO_BiologicalProcess	0.000232726	7.27273	4	[IFNG, IL1B, IL6, TNF]
GO:0001516	prostaglandin biosynthetic process	GO_BiologicalProcess	0.000251486	15.7895	3	[IL1B, MIF, PLA2G4A]
GO:0030890	positive regulation of B cell proliferation	GO_BiologicalProcess	0.000251486	15.7895	3	[MIF, PTPRC, TLR9]
GO:0050731	positive regulation of peptidyl-tyrosine phosphorylation	GO_BiologicalProcess	0.000278296	4	5	[IFNG, IL6, MIF, TEC, TNFRSF1A]
GO:0048659	smooth muscle cell proliferation	GO_BiologicalProcess	0.000414393	5.88235	4	[IFNG, IL6, TNF, TNFAIP3]
GO:0033138	positive regulation of peptidyl-serine phosphorylation	GO_BiologicalProcess	0.000506312	5.47945	4	[IRGM, MIF, NLRP3, TNF]
GO:0043154	negative regulation of cysteine-type endopeptidase activity involved in apoptotic process	GO_BiologicalProcess	0.000575888	4.91803	3	[IL6, NLRP3, TNF]
GO:0006809	nitric oxide biosynthetic process	GO_BiologicalProcess	0.000757038	10	3	[IFNG, IL1B, TNF]
GO:0007260	tyrosine phosphorylation of STAT protein	GO_BiologicalProcess	0.000760924	5.66038	3	[IFNG, IL6, TNFRSF1A]
GO:0042100	B cell proliferation	GO_BiologicalProcess	0.000837651	9.375	3	[MIF, PTPRC, TLR9]
GO:2001236	regulation of extrinsic apoptotic signaling pathway	GO_BiologicalProcess	0.000939641	4.34783	4	[IL1B, TNF, TNFAIP3, TRAF1]
GO:0060759	regulation of response to cytokine stimulus	GO_BiologicalProcess	0.00102575	4.12371	4	[IL1RN, IRGM, TLR2, TLR4]
GO:0002367	cytokine production involved in immune response	GO_BiologicalProcess	0.00107878	5.76923	3	[IL10, IL1B, TNF]
GO:0002718	regulation of cytokine production involved in immune response	GO_BiologicalProcess	0.00107878	5.76923	3	[IL10, IL1B, TNF]
GO:0046425	regulation of receptor signaling pathway via JAK-STAT	GO_BiologicalProcess	0.0011418	7.14286	3	[IL10, IL6, PTPRC]
GO:0050728	negative regulation of inflammatory response	GO_BiologicalProcess	0.0011418	7.14286	3	[IL10, NLRP3, TNFRSF1A]
GO:0061028	establishment of endothelial barrier	GO_BiologicalProcess	0.0011418	7.14286	3	[IL1B, TNF, TNFRSF1A]
GO:0032729	positive regulation of interferon-gamma production	GO_BiologicalProcess	0.00116957	6.66667	3	[IL1B, IL23R, TLR9]
GO:0034121	regulation of toll-like receptor signaling pathway	GO_BiologicalProcess	0.00116957	6.66667	3	[TLR2, TLR9, TNFAIP3]
GO:0045619	regulation of lymphocyte differentiation	GO_BiologicalProcess	0.00116957	6.66667	3	[IFNG, IL10, TLR9]
GO:0042531	positive regulation of tyrosine phosphorylation of STAT protein	GO_BiologicalProcess	0.00123926	7.31707	3	[IFNG, IL6, TNFRSF1A]
GO:0002698	negative regulation of immune effector process	GO_BiologicalProcess	0.00128042	6	3	[CD84, IL10, TNF]
GO:0008625	extrinsic apoptotic signaling pathway via death domain receptors	GO_BiologicalProcess	0.00128042	6	3	[FASLG, TNF, TNFAIP3]
