# Supplementary material for: MIF Variant rs755622 Is Associated with Severe Crohn’s Disease and Better Response to Anti-TNF Adalimumab Therapy
Source: Genes (Basel). 2023 Feb 9;14(2):452. doi: 10.3390/genes14020452 (PMC9957382; doi:10.3390/genes14020452)
Supplement: Supplementary file 1 [file genes-14-00452-s001.zip › TableS2.xlsx]

## Sheet: TableS2
Disease	SNP ID	Chromosome	Gene	Correlation (genotype x response)	P value, OR	HGVS ID (GRCh38)	Frequency (dbSNP European)
PA	rs3794271	12	PDE3A	G - nonresponse	p = 0.0036	NC_000012.12:g.20707159G>A	G=0.380637 A=0.619363
CD, AS, SpA	rs1800629	6	TNF	G – response	p = 0.0007	NC_000006.12:g.31575254G>A	G=0.840730 A=0.159270
CD, AS, SpA, RA	rs1799724	6	TNF	C – response	p = 0.010	NC_000006.12:g.31574705C>T	C=0.87791 T=0.12209
CD, AS, SpA, RA	rs1799724	6	TNF	TT – response	p = 0.045	NC_000006.12:g.31574705C>T	C=0.87791 T=0.12209
AS	rs917997	2	IL18RAP	A – nonresponse	p = 0.007	NC_000002.12:g.102454108T>C	T=0.233203 C=0.766797
AS	rs755622	22	MIF	G – nonresponse	p = 0.019	NC_000022.11:g.23894205G>C	G=0.81184 C=0.18816
AS	rs1800896	1	IL10	A – nonresponse	p = 0.041	NC_000001.11:g.206773552T>C	T=0.526881 C=0.473119
AS	rs3740691	11	ARFGAP2	A – nonresponse	p = 0.002	NC_000011.10:g.47166860C>T	C=0.674722 T=0.325278
AS	rs1061622	1	TNFRSF1B	G – nonresponse	p = 0.048	NC_000001.11:g.12192898T>G	T=0.765813 G=0.234187
IBD, RA	rs2275913	6	IL17A	GG – nonresponse, GA or AA – nonresponse	p = 0.040	NC_000006.12:g.52186235G>A	G=0.65146 A=0.34854
RA, IBD	rs2275913	6	IL17A	GA or AA – nonresponse	p = 0.050	NC_000006.12:g.52186235G>A	G=0.65146 A=0.34854
RA, CD	rs767455	12	TNFRSF1A	AA – response	p = 0.040	NC_000012.12:g.6341779T>C	T=0.566164 C=0.433836
RA	rs3761847	9	TRAF1	GG - nonresponse	OR = 7.4	NC_000009.12:g.120927961G>A	G=0.422155 A=0.577845
RA	rs4612666	1	NLRP3	T - nonresponse	p = 0.025	NC_000001.11:g.247435768T>C	T=0.249963 C=0.750037
IBD, RA	rs2430561	12	IFNG	TA or AA – response, A – nonresponse	p = 0.005	NC_000012.12:g.68158742T>A	T=0.55063 A=0.44937
PED-IBD	rs2836878	21	BRWD1	GG – nonresponse	p = 0.030	NC_000021.9:g.39093608G>A	G=0.726599 A=0.273401
PED-IBD	rs2188962	5	IRF1-AS1	CC – nonresponse	p = 0.028	NC_000005.10:g.132435113C>T	C=0.581057 T=0.418943
PED-IBD	rs6908425	6	CDKAL1	CT or TT – nonresponse	p = 0.049	NC_000006.12:g.20728500T>C	T=0.214220 C=0.785780
PED-IBD	rs2395185	6	HLA-DQA1	GG – nonresponse	p = 0.007	NC_000006.12:g.32465390G>T	G=0.683487 T=0.316513
PED-IBD	rs2241880	2	ATG16L1	AA or AG – nonresponse	p = 0.048	NC_000002.12:g.233274722A>G	A=0.474111 G=0.525889
PED-IBD	rs2241880	2	ATG16L1	GG – response	p = 0.010	NC_000002.12:g.233274722A>G	A=0.474111 G=0.525889
PED-IBD	rs762421	21	ICOSLG	AA - nonresponse	p = 0.045	NC_000021.9:g.44195678G>A	G=0.402774 A=0.597226
MS	rs1800693	12	TNFRSF1A	G - nonresponse	NA	NC_000012.12:g.6330843T>C	T=0.588465 C=0.411535
CD	rs1816702	4	TLR2	CT or TT - response	p = 0.040	NC_000004.12:g.153688371T>C	T=0.113534 C=0.886466
IBD	rs3804099	4	TLR2	CT or CC - response	p = 0.010	NC_000004.12:g.153703504T>C	T=0.558690 C=0.441310
IBD	rs11938228	4	TLR2	AC or AA - nonresponse	p = 0.040	NC_000004.12:g.153700794C>A	C=0.645936 A=0.354064
IBD	rs5030728	9	TLR4	AG or AA - response	p = 0.010	NC_000009.12:g.117712004G>A	G=0.71470 A=0.28530
IBD	rs1554973	9	TLR4	CT or CC - nonresponse	p = 0.040	NC_000009.12:g.117718534T>C	T=0.751690 C=0.248310
IBD	rs187084	3	TLR9	CT - response	p = 0.040	NC_000003.12:g.52227015A>G	A=0.592482 G=0.407518
IBD	rs352139	3	TLR9	AA - nonresponse	p = 0.040	NC_000003.12:g.52224356T>C	T=0.450528 C=0.549472
IBD	rs11465996	8	LY96	CG or GG - response	p = 0.010	NC_000008.11:g.73989727C>G	C=0.70629 G=0.29371
IBD	rs7222094	17	MAP3K14	CT - response	p = 0.050	NC_000017.11:g.45290287T>C	T=0.52594 C=0.47406
IBD	rs361525	6	TNF	AG - nonresponse	p = 0.040	NC_000006.12:g.31575324G>A	G=0.945705 A=0.054295
IBD	rs4149570	12	TNFRSF1A	TT - response	p = 0.030	NC_000012.12:g.6342424A>C	A=0.399342 C=0.600658
IBD	rs6927172	6	TNFAIP3	CG or GG - nonresponse	p = 0.030	NC_000006.12:g.137681038C>G	C=0.88336 G=0.11664
IBD	rs4848306	2	near IL1B	AG or GG - response	p = 0.040	NC_000002.12:g.112840530G>A	G=0.55094 A=0.44906
IBD	rs10499563	7	near IL6	CT or CC - response	p = 0.010	NC_000007.14:g.22720869T>C	T=0.778270 C=0.221730
UC	rs4696480	4	TLR2	TT - nonresponse	p = 0.040	NC_000004.12:g.153685974T>A	T=0.49974 A=0.50026
UC	rs2569190	5	CD14	AG or AA - nonresponse	p = 0.040	NC_000005.10:g.140633331A>G	A=0.485407 G=0.514593
UC	rs4251961	2	IL1RN	CT or CC - nonresponse	p = 0.040	NC_000002.12:g.113116890T>C	T=0.619728 C=0.380272
CD	rs2274910	1	ITLN1	CC – response	p = 9.60 x 10-3	NC_000001.11:g.160882256T>C	T=0.317978 C=0.682022
CD	rs13361189	5	IRGM	CC – response	p = 5.00 x 10-3	NC_000005.10:g.150843825T>C	T=0.913870 C=0.086130
RA	rs10919563	1	PTPRC	A – nonresponse	p = 0.030	NC_000001.11:g.198731313G>A	G=0.88017 A=0.11983
RA	rs12081765	1	intergenic	A – nonresponse	p = 7.39 x 10-4	NC_000001.11:g.165372612A>G	A=0.443060 G=0.556940
RA	rs1532269	5	PDZD2	G – nonresponse	p = 7.37 x 10-4	NC_000005.10:g.32018735C>G	C=0.38072 G=0.61928
RA	rs17301249	6	EYA4	C – response	p = 5.67 x 10-5	NC_000006.12:g.133291776G>C	G=0.83543 C=0.16457
RA	rs7305646	12	intergenic	T – response	p = 1.47 x 10-4	NC_000012.12:g.17111403T>C	T=0.490724 C=0.509276
RA	rs4694890	4	TEC	C – response	p = 6.47 x 10-3	NC_000004.12:g.48224250A>C	A=0.495927 C=0.504073
RA	rs1350948	11	intergenic	A – nonresponse	p = 8.64 x 10-3	NC_000011.10:g.23496859A>G	A=0.176526 G=0.823474
RA	rs7962316	12	LINC01619	G - nonresponse	p = 2.05 x 10-2	NC_000012.12:g.92026179G>A	G=0.36808 A=0.63192
RA	rs4411591	18	LINC01387, LOC100130480	C - response	p = 5.14 x 10-5	NC_000018.10:g.6550118C>T	C=0.86673 T=0.13327
RA	rs7767069	6	LOC102723883	A - nonresponse	p = 8.34 x 10-5	NC_000006.12:g.68060671T>A	T=0.4001 A=0.5999
RA	rs4651370	1	near PLA2G4A	A - response	p = 1.09 x 10-4	NC_000001.11:g.187269960T>A	T=0.88016 A=0.11984
RA	rs1813443	11	CNTN5	C - nonresponse	p = 1.37 x 10-4	NC_000011.10:g.100140279G>C	G=0.80524 C=0.19476
RA	rs1447722	3	intergenic	C – response	p = 1.62 x 10-4	NC_000003.12:g.139835611C>G	C=0.73165 G=0.26835
RA	rs1568885	7	intergenic	A – response	p = 1.69 x 10-4	NC_000007.14:g.13597906T>A	T=0.85111 A=0.14889
RA	rs12142623	1	near PLA2G4A	A – response	p = 2.04 x 10-4	NC_000001.11:g.187321274C>A	C=0.87174 A=0.12826
RA	rs2378945	14	NUBPL	A – nonresponse	p = 6.88 x 10-4	NC_000014.9:g.31831584G>A	G=0.58391 A=0.41609
RA	rs6427528	1	CD84	GA or AA - response	p = 8.00 x 10-8	NC_000001.11:g.160546518A>G	A=0.096836 G=0.903164
CD	rs4645983	1	CASP9	C - nonresponse	p = 0.040	NC_000001.11:g.15524108G>A	G=0.774060 A=0.225940
CD	rs763110	1	FASLG	C - response	p = 0.002	NC_000001.11:g.172658358C>T	C=0.624142 T=0.375858
CD	rs396991	1	FCGR3A	GG - response	p < 0.001	NC_000001.11:g.161544752A>C	A=0.68304 C=0.31696
UC	rs1004819	1	IL23R	AA - response	OR = 1.27	NC_000001.11:g.67204530G>A	G=0.699133 A=0.300867
UC	rs2201841	1	IL23R	GG - response	OR = 1.21	NC_000001.11:g.67228519A>G	A=0.691887 G=0.308113
UC	rs10889677	1	IL23R	AA - response	OR = 1.26	NC_000001.11:g.67259437C>A	C=0.691957 A=0.308043
UC	rs11209032	1	IL23R	AA - response	OR = 1.15	NC_000001.11:g.67274409G>A	G=0.676189 A=0.323811
UC	rs1495965	1	IL23R	CC - response	OR = 1.29	NC_000001.11:g.67287825C>T	C=0.451638 T=0.548362
UC	rs7517847	1	IL23R	GG - nonresponse	OR = 0.76	NC_000001.11:g.67215986T>G	T=0.576531 G=0.423469
UC	rs10489629	1	IL23R	CC - nonresponse	OR = 0.81	NC_000001.11:g.67222666T>C	T=0.544469 C=0.455531
UC	rs11465804	1	IL23R	GG - nonresponse	OR = 0.77	NC_000001.11:g.67236843T>G	T=0.934889 G=0.065111
UC	rs1343151	1	IL23R	AA - nonresponse	OR = 0.85	NC_000001.11:g.67253446G>A	G=0.656207 A=0.343793
CD	rs1061624	1	TNFRSF1B	A – T haplotype - nonresponse	p = 0.010	NC_000001.11:g.12207208A>G	A=0.44513 G=0.55487
CD	rs3397	1	TNFRSF1B	A – T haplotype - nonresponse	p = 0.010	NC_000001.11:g.12207235C>T	C=0.36298 T=0.63702
CD	rs10210302	2	ATG16L1	T - response	p = 8.11 x 10-4	NC_000002.12:g.233250193C>T	C=0.483943 T=0.516057
CD	rs1143634	2	IL1B	C - nonresponse	p = 0.027	NC_000002.12:g.112832813G>A	G=0.762583 A=0.237417
CD	rs909253	6	LTA	Homozygotes for the LTA NcoI-TNFc-aa13L-aa26 haplotype 1-1-1-1 - nonresponse	p = 0.007	NC_000006.12:g.31572536A>G	A=0.680281 G=0.319719
